# Supplementary material for: TMCO1 is upregulated in breast cancer and regulates the response to pro-apoptotic agents in breast cancer cells
Source: Cell Death Discov. 2024 Oct 1;10:421. doi: 10.1038/s41420-024-02183-0 (PMC11445413; doi:10.1038/s41420-024-02183-0)
Supplement: Supplementary file 2 — Table S2 [file 41420_2024_2183_MOESM2_ESM.xlsx]

## Sheet: Sheet1
Table S2: Number of total and unique peptides as well as peptide coverage for proteins identified to interact with FLAG-TMCO1 in LC-MS/MS
		Replicate 1 (Pulldown ID: 1863 TMCO1)			Replicate 2 (Pulldown ID: 1864 TMCO1_2)			Replicate 3 (Pulldown ID: 1865 TMCO1_3)
Gene ID	Gene Name	Total	Unique	Coverage	Total	Unique	Coverage	Total	Unique	Coverage	Number of pulldowns	Pulldown frequency (%)
54499	TMCO1	15	4	17.07	21	4	17.07	23	4	17.07	3	100
3837	KPNB1	17	5	9.36	18	7	10.5	17	5	6.62	3	100
302	ANXA2	7	5	20.94	12	5	23.6	19	9	32.45	3	100
10527	IPO7	13	5	5.3	10	9	14.45	11	5	6.84	3	100
2027	ENO3	14	3	15.86	9	3	15.86	7	3	14.83	3	100
7514	XPO1	6	3	6.54	12	4	7.75	4	3	5.14	3	100
488	ATP2A2	5	3	6.43	8	4	8.45	7	4	8.73	3	100
55705	IPO9	12	5	8.07	3	2	3.36	3	2	3.65	3	100
203447	NRK	7	3	2.78	7	5	6.7	4	2	3.16	3	100
54814	QPCTL	6	3	13.54	8	5	24.08	2	1	4.51	3	100
113174	SAAL1	5	1	2.11	5	1	2.11	6	1	2.11	3	100
9689	BZW1	5	2	5.99	2	2	8.87	6	3	11.09	3	100
10970	CKAP4	6	4	12.13	4	3	7.81	3	3	9.47	3	100
11218	DDX20	3	2	6.55	6	4	8.37	4	2	6.55	3	100
6607	SMN2	3	3	26	2	1	6.8	5	2	15.2	3	100
5518	PPP2R1A	3	3	11.38	4	4	10.36	1	1	3.23	3	100
6184	RPN1	1	1	2.31	2	2	6.26	2	1	2.31	3	100
4636	MYL5	62	1	18.5				59	1	18.5	2	66.6667
7273	TTN	13	8	2.16	50	40	2.3				2	66.6667
5519	PPP2R1B	24	4	12.05				19	3	16.73	2	66.6667
200350	FOXD4L1				9	1	2.94	18	1	2.94	2	66.6667
5591	PRKDC				10	8	3.95	10	10	3.71	2	66.6667
51226	COPZ2	5	1	8.57	10	1	8.57				2	66.6667
5464	PPA1				3	3	10.03	5	4	19.03	2	66.6667
26292	MYCBP	4	1	18.45	2	1	18.45				2	66.6667
347688	TUBB8	4	2	7.88	2	2	7.66				2	66.6667
976	ADGRE5				3	1	2.56	2	1	2.56	2	66.6667
6281	S100A10	2	1	16.49				3	3	26.8	2	66.6667
60481	ELOVL5				2	2	9.51	2	1	3.68	2	66.6667
6129	RPL7	2	2	11.69				2	1	5.24	2	66.6667
3842	TNPO1	1	1	3.12	3	3	13.36				2	66.6667
201294	UNC13D	2	2	3.58				2	2	4.22	2	66.6667
7531	YWHAE	2	2	18.43	2	2	15.69				2	66.6667
83548	COG3				2	1	1.69	1	1	1.69	2	66.6667
23603	CORO1C				1	1	3.16	2	2	4.01	2	66.6667
2010	EMD	1	1	6.3				2	2	9.06	2	66.6667
10382	TUBB4A	1	1	3.38				2	2	8.33	2	66.6667
84033	OBSCN				20	12	3.28				1	33.3333
5780	PTPN9				8	3	9.27				1	33.3333
27340	UTP20	8	4	3.41							1	33.3333
10985	GCN1							7	7	3.78	1	33.3333
3843	IPO5	7	3	4.48							1	33.3333
10592	SMC2							7	4	4.09	1	33.3333
4311	MME	5	4	8.93							1	33.3333
5825	ABCD3	4	3	9.26							1	33.3333
79711	IPO4	4	4	6.01							1	33.3333
9361	LONP1				4	4	6.47				1	33.3333
178	AGL				3	3	3.92				1	33.3333
1917	EEF1A2				3	3	7.56				1	33.3333
5708	PSMD2	3	3	6.83							1	33.3333
23534	TNPO3							3	3	6.07	1	33.3333
57510	XPO5							3	3	3.57	1	33.3333
114991	ZNF618				3	3	11.03				1	33.3333
Genes retained in the list are:
1) total peptides across three biological replicates of FLAG-TMCO1 ≥ 2 times higher than in control groups
2) identified in 2 out of 3 pull downs
3) OR if only in 1 out of 3 pull downs, has at least 3 unique peptides for protein
